# Supplementary material for: Degradation of Proteoglycans and Collagen in Equine Meniscal Tissues
Source: Int J Mol Sci. 2024 Jun 11;25(12):6439. doi: 10.3390/ijms25126439 (PMC11203490; doi:10.3390/ijms25126439)
Supplement: Supplementary file 1 [file ijms-25-06439-s001.zip]

Archive with 1 entries (1 files):
- ijms-2971320-supplementary.pdf
